# Supplementary material for: Grapevine Pinot Gris Virus Is Present in Different Non-Vitis Hosts
Source: Plants (Basel). 2022 Jul 12;11(14):1830. doi: 10.3390/plants11141830 (PMC9315623; doi:10.3390/plants11141830)
Supplement: Supplementary file 1 [file plants-11-01830-s001.zip]

Archive with 2 entries (2 files):
- Demian et al_Plants_2022_S1.pdf
- Table S1.pdf
